# Supplementary material for: Trends in Beef Intake in the United States: Analysis of the National Health and Nutrition Examination Survey, 2001–2018
Source: Nutrients. 2023 May 26;15(11):2475. doi: 10.3390/nu15112475 (PMC10255758; doi:10.3390/nu15112475)
Supplement: Supplementary file 1 [file nutrients-15-02475-s001.zip]

Archive with 1 entries (1 files):
- nutrients-2356751-supplementary.pdf
